# Supplementary material for: Metallothionein 1H (MT1H) functions as a tumor suppressor in hepatocellular carcinoma through regulating Wnt/β-catenin signaling pathway
Source: BMC Cancer. 2017 Feb 28;17:161. doi: 10.1186/s12885-017-3139-2 (PMC5330125; doi:10.1186/s12885-017-3139-2)
Supplement: Additional file 1: Table S1. — Gene sets downloaded from the GSEA. (XLSX 9 kb) [file 12885_2017_3139_MOESM1_ESM.xlsx]

## Sheet: Sheet1
PID_WNT_CANONICAL_PATHWAY	WNT_SIGNALING
> Canonical Wnt signaling pathway	> Genes related to Wnt-mediated signal transduction
APC	ACTB
AXIN1	AES
CAV1	APC
CSNK1G1	AXIN1
CTNNB1	B2M
CUL3	BCL9
DVL1	BTRC
DVL2	CCND1
DVL3	CCND2
FZD5	CCND3
GSK3A	CSNK1A1
GSK3B	CSNK1D
KLHL12	CSNK1G1
LRP6	CSNK2A1
NKD2	CTBP1
PI4K2A	CTBP2
PIP5K1B	CTNNB1
PPP2R5A	CTNNBIP1
RANBP3	CXXC4
WNT3A	DAAM1
	DIXDC1
	DKK1
	DVL1
	DVL2
	EP300
	FBXW11
	FBXW2
	FBXW4
	FGF4
	FOSL1
	FOXN1
	FRAT1
	FRZB
	FSHB
	FZD1
	FZD2
	FZD3
	FZD4
	FZD5
	FZD6
	FZD7
	FZD8
	GAPDH
	GSK3A
	GSK3B
	HPRT1
	JUN
	KREMEN1
	LEF1
	LRP5
	LRP6
	MYC
	NKD1
	NLK
	PITX2
	PORCN
	PPP2CA
	PPP2R1A
	PYGO1
	RHOU
	RPL13A
	SENP2
	SFRP1
	SFRP4
	SLC9A3R1
	SOX17
	T
	TCF7
	TCF7L1
	TLE1
	TLE2
	WIF1
	WISP1
	WNT1
	WNT10A
	WNT11
	WNT16
	WNT2
	WNT2B
	WNT3
	WNT3A
	WNT4
	WNT5A
	WNT5B
	WNT6
	WNT7A
	WNT7B
	WNT8A
	WNT9A
