# Supplementary material for: Metallothionein 1H (MT1H) functions as a tumor suppressor in hepatocellular carcinoma through regulating Wnt/β-catenin signaling pathway
Source: BMC Cancer. 2017 Feb 28;17:161. doi: 10.1186/s12885-017-3139-2 (PMC5330125; doi:10.1186/s12885-017-3139-2)
Supplement: Additional file 2: Table S2. — The clinical data of patients analyzed in Fig. 1a. (XLSX 25 kb) [file 12885_2017_3139_MOESM2_ESM.xlsx]

## Sheet: Sheet1
patient No.	history_other_malignancy	history_neoadjuvant_treatment	tumor_status	vital_status	family_history_cancer_indicator	family_history_cancer_number_relatives	history_hepato_carcinoma_risk_factors	other_hepato_carcinoma_risk_factors	viral_hepatitis_serology	radiation_treatment_adjuvant	pharmaceutical_tx_adjuvant	ablation_embolization_tx_adjuvant	histologic_diagnosis	definitive_surgical_procedure	surgical_procedure_other	tumor_grade	residual_tumor	ajcc_staging_edition	ajcc_tumor_pathologic_pt	ajcc_nodes_pathologic_pn	ajcc_metastasis_pathologic_pm	ajcc_pathologic_tumor_stage	vascular_invasion	child_pugh_classification	alpha_fetoprotien_at_procurement	alpha_fetoprotien_norm_range_lower	alpha_fetoprotien_norm_range_upper	platelet_count_preresection	platelet_norm_range_lower	platelet_norm_range_upper	prothrombin_time_INR_at_procurement	prothrom_time_INR_norm_range_lower	prothrombin_time_norm_range_upper	serum_albumin_preresection	serum_albumin_norm_range_lower	serum_albumin_norm_range_upper	bilirubin_total_norm_range_upper	bilirubin_total_norm_range_lower	bilirubin_total	creatinine_level_preresection	creatinine_norm_range_lower	creatinine_norm_range_upper	ishak_fibrosis_score	hepatic_inflammation_adj_tissue	ecog_score	new_tumor_event_dx_indicator	clinical_M	clinical_N	clinical_T
No.1	No	No	WITH TUMOR	Dead	Yes	1	[Not Available]	[Not Available]	[Not Available]	[Not Available]	[Not Available]	[Not Available]	Hepatocellular Carcinoma	Extended Lobectomy	[Not Applicable]	[Not Available]	R1	5th	T2	NX	MX	[Not Available]	None	[Not Available]	[Not Available]	[Not Available]	[Not Available]	287000	150	440	0.9	[Not Available]	[Not Available]	4.1	3.5	5	[Not Available]	[Not Available]	[Not Available]	0.6	0.7	1.1	[Not Available]	[Not Available]	[Not Available]	[Not Available]	[Not Applicable]	[Not Applicable]	[Not Applicable]
No.2	No	No	WITH TUMOR	Dead	Yes	1	[Not Available]	[Not Available]	[Not Available]	[Not Available]	[Not Available]	[Not Available]	Hepatocellular Carcinoma	Lobectomy	[Not Applicable]	G2	R0	5th	T3	NX	MX	[Not Available]	Micro	[Not Available]	27	[Not Available]	[Not Available]	209000	150	440	0.9	[Not Available]	[Not Available]	4	[Not Available]	[Not Available]	[Not Available]	[Not Available]	[Not Available]	0.7	0.7	1.1	[Not Available]	Mild	[Not Available]	[Not Available]	[Not Applicable]	[Not Applicable]	[Not Applicable]
No.3	No	No	WITH TUMOR	Dead	No	[Not Available]	[Not Available]	[Not Available]	[Not Available]	[Not Available]	[Not Available]	[Not Available]	Hepatocellular Carcinoma	Other (specify)	R hepatic lobectomy w/ resection of L segment	G1	R1	5th	T4	NX	MX	[Not Available]	None	[Not Available]	[Not Available]	[Not Available]	[Not Available]	450000	150	440	1.1	[Not Available]	[Not Available]	3	[Not Available]	[Not Available]	[Not Available]	[Not Available]	0.7	1.2	[Not Available]	[Not Available]	1,2 - Portal Fibrosis	[Not Available]	[Not Available]	[Not Available]	[Not Applicable]	[Not Applicable]	[Not Applicable]
No.4	No	No	WITH TUMOR	Dead	Yes	4	Alcohol consumption	[Not Available]	[Not Available]	[Not Available]	[Not Available]	[Not Available]	Hepatocellular Carcinoma	Lobectomy	[Not Applicable]	G2	R1	5th	T2	NX	MX	[Not Available]	[Not Available]	[Not Available]	38	[Not Available]	[Not Available]	204000	150	440	1.1	[Not Available]	[Not Available]	4.3	3.5	5	1.2	0	0.4	0.9	0.8	1.4	[Not Available]	[Not Available]	[Not Available]	[Not Available]	[Not Applicable]	[Not Applicable]	[Not Applicable]
No.5	No	No	WITH TUMOR	Dead	Yes	1	Alcohol consumption	Hepatitis B	Hepatitis B Surface Antigen	[Not Available]	[Not Available]	[Not Available]	Hepatocellular Carcinoma	Lobectomy	[Not Applicable]	G3	R1	5th	T4	NX	MX	[Not Available]	[Not Available]	[Not Available]	79	[Not Available]	[Not Available]	401	150	440	0.9	[Not Available]	[Not Available]	2.8	3.5	5	1.2	0	1.4	0.8	0.8	1.4	[Not Available]	[Not Available]	[Not Available]	[Not Available]	[Not Applicable]	[Not Applicable]	[Not Applicable]
No.6	No	No	TUMOR FREE	Dead	Yes	2	[Not Available]	[Not Available]	[Not Available]	[Not Available]	[Not Available]	[Not Available]	Hepatocellular Carcinoma	Lobectomy	[Not Applicable]	G2	R0	5th	T3a	N0	MX	Stage IIIA	Micro	[Not Available]	264	[Not Available]	[Not Available]	602	150	440	1	[Not Available]	[Not Available]	3.6	3.5	5	1.2	0	0.3	0.7	0.7	1.1	[Not Available]	None	[Not Available]	[Not Available]	[Not Applicable]	[Not Applicable]	[Not Applicable]
No.7	No	No	WITH TUMOR	Dead	No	[Not Available]	Alcohol consumption	[Not Available]	[Not Available]	[Not Available]	[Not Available]	[Not Available]	Hepatocellular Carcinoma	Lobectomy	[Not Applicable]	G3	R0	5th	T4	NX	MX	[Not Available]	Micro	[Not Available]	10575	0	10	239	150	440	1	[Not Available]	[Not Available]	4	3.5	5	1.2	0	0.5	1	0.9	1.4	[Not Available]	None	[Not Available]	[Not Available]	[Not Applicable]	[Not Applicable]	[Not Applicable]
No.8	No	No	TUMOR FREE	Dead	Yes	1	Other	none	[Unknown]	[Not Available]	[Not Available]	[Not Available]	Hepatocellular Carcinoma	Extended Lobectomy	[Not Applicable]	G2	R0	6th	T1	N0	MX	Stage I	None	[Not Available]	779	0	10	260	150	440	0.9	[Not Available]	[Not Available]	3.1	3.5	5	1.2	0	0.6	1.2	0.7	1.1	[Not Available]	None	[Not Available]	[Not Available]	[Not Applicable]	[Not Applicable]	[Not Applicable]
No.9	Yes	No	WITH TUMOR	Dead	Yes	2	Alcohol consumption	[Not Available]	[Not Available]	[Not Available]	[Not Available]	[Not Available]	Hepatocellular Carcinoma	Segmentectomy, Single	[Not Applicable]	G1	R0	6th	T1	NX	MX	[Not Available]	None	[Not Available]	[Not Available]	0	10	288	150	440	0.9	[Not Available]	[Not Available]	3.7	3.5	5	1.2	0	0.3	3.5	0.7	1.1	[Not Available]	[Not Available]	[Not Available]	[Not Available]	[Not Applicable]	[Not Applicable]	[Not Applicable]
No.10	No	No	TUMOR FREE	Alive	Yes	2	None	[Not Available]	[Not Available]	[Not Available]	[Not Available]	[Not Available]	Hepatocellular Carcinoma	Extended Lobectomy	[Not Applicable]	G2	R0	6th	T3	NX	M0	Stage IIIA	None	[Not Available]	831	0	8	211000	140000	440000	1.4	[Not Available]	[Not Available]	3.4	3.5	5	1.5	0	0.6	0.9	0.5	1.5	0 - No Fibrosis	Mild	1	[Not Available]	[Not Applicable]	[Not Applicable]	[Not Applicable]
No.11	No	No	WITH TUMOR	Alive	[Not Available]	[Not Available]	Alcohol consumption	[Not Available]	Hepatitis B Surface Antigen|HBV Surface Antibody|HBV Core Antibody	[Not Available]	[Not Available]	[Not Available]	Hepatocellular Carcinoma	Lobectomy	[Not Applicable]	G2	R0	7th	T2	NX	MX	[Not Available]	Micro	A	53	0	20	222	156	369	1	0.8	1.2	3.7	3.4	5	1.5	0.3	0.9	1.2	0.5	1.4	3,4 - Fibrous Speta	None	1	[Not Available]	[Not Applicable]	[Not Applicable]	[Not Applicable]
No.12	No	No	TUMOR FREE	Alive	No	0	None	[Not Available]	[Not Available]	[Not Available]	[Not Available]	[Not Available]	Hepatocellular Carcinoma	Other (specify)	Partial Right Hepatic Lobectomy	G2	R0	7th	T1	N0	M0	Stage I	None	A	17	0	20	333	156	369	1	0.8	1.2	3.8	3.4	5	1.5	0.3	0.6	1.1	0.5	1.4	1,2 - Portal Fibrosis	Mild	1	[Not Available]	[Not Applicable]	[Not Applicable]	[Not Applicable]
No.13	No	No	WITH TUMOR	Alive	[Not Available]	[Not Available]	Other	Smoking	Hepatitis B Surface Antigen|HBV Surface Antibody|HBV Core Antibody	[Not Available]	[Not Available]	[Not Available]	Hepatocellular Carcinoma	Segmentectomy, Multiple	[Not Applicable]	G3	R0	6th	T2	N0	M0	Stage II	Micro	A	133	0	6	365	150	450	0.9	0.9	1.2	4.3	3.5	5	1	0.1	0.5	0.8	0.7	1.2	0 - No Fibrosis	None	1	[Not Available]	[Not Applicable]	[Not Applicable]	[Not Applicable]
No.14	No	No	[Not Available]	Dead	No	[Not Available]	Hepatitis C	[Not Available]	Hepatitis C Virus RNA|HCV Genotype|Hepatitis B Surface Antigen|HBV Surface Antibody|HBV Core Antibody	[Not Available]	[Not Available]	[Not Available]	Hepatocellular Carcinoma	Lobectomy	[Not Applicable]	G3	R0	6th	T2	[Not Available]	M0	Stage II	Micro	A	21	0	6	185	150	450	1	0.9	1.2	3.5	3.5	5	1	0.1	2.5	1.2	0.9	1.4	5 - Nodular Formation and Incomplete Cirrhosis	Mild	1	[Not Available]	[Not Applicable]	[Not Applicable]	[Not Applicable]
No.15	No	No	TUMOR FREE	Dead	No	0	Hepatitis B	[Not Available]	Hepatitis B Surface Antigen|HBV Surface Antibody|HBV Core Antibody	[Not Available]	[Not Available]	[Not Available]	Hepatocellular Carcinoma	Segmentectomy, Multiple	[Not Applicable]	G3	R0	5th	T3	N0	M0	Stage IIIA	[Not Available]	A	24	0	6	157	150	450	1	[Not Available]	[Not Available]	4.1	3.5	5	1	0.1	1.1	1.1	0.8	1.4	3,4 - Fibrous Speta	[Not Available]	1	[Not Available]	[Not Applicable]	[Not Applicable]	[Not Applicable]
No.16	No	No	[Not Available]	Alive	No	[Not Available]	[Not Available]	[Not Available]	Hepatitis B Surface Antigen|HBV Surface Antibody|HBV Core Antibody	[Not Available]	[Not Available]	[Not Available]	Hepatocellular Carcinoma	Lobectomy	[Not Applicable]	G2	R0	6th	T2	N0	M0	Stage II	None	A	85150	0	6	381	150	450	1	[Not Available]	[Not Available]	3.4	3.4	4.8	1	0.1	0.5	0.9	0.7	1.2	0 - No Fibrosis	None	1	[Not Available]	[Not Applicable]	[Not Applicable]	[Not Applicable]
No.17	No	No	[Not Available]	Dead	Yes	2	Hepatitis B	[Not Available]	Hepatitis B Surface Antigen|HBV Surface Antibody|HBV Core Antibody	[Not Available]	[Not Available]	[Not Available]	Hepatocellular Carcinoma	Extended Lobectomy	[Not Applicable]	G3	R2	6th	T3a	N0	M1	Stage IV	Micro	A	1836	0	6	572	150	450	1	[Not Available]	[Not Available]	3.9	3.5	5	1	0.1	1.6	1.3	0.9	1.4	0 - No Fibrosis	None	1	[Not Available]	[Not Applicable]	[Not Applicable]	[Not Applicable]
No.18	No	No	[Not Available]	Alive	No	[Not Available]	Other	HBcAB total (+), HBsAg (-), HBcIgm Ab (-)	Hepatitis B Surface Antigen|HBV Core Antibody	[Not Available]	[Not Available]	[Not Available]	Hepatocellular Carcinoma	Lobectomy	[Not Applicable]	G3	R0	6th	T1	N0	M0	Stage I	None	[Not Available]	223	0	6	513	150	450	1	[Not Available]	[Not Available]	[Not Available]	[Not Available]	[Not Available]	1	0.1	3.6	1.1	0.9	1.4	0 - No Fibrosis	None	0	[Not Available]	[Not Applicable]	[Not Applicable]	[Not Applicable]
No.19	No	No	TUMOR FREE	Dead	No	[Not Available]	Nonalcoholic Fatty Liver Disease	[Not Available]	Hepatitis B Surface Antigen|HBV Surface Antibody|HBV Core Antibody	[Not Available]	[Not Available]	[Not Available]	Hepatocellular Carcinoma	Segmentectomy, Single	[Not Applicable]	G2	RX	6th	T1	N0	M0	Stage I	None	A	15	0	6	90	150	450	10.2	8.4	12	3.9	3.5	5	1	0.1	1.6	1	0.9	1.4	6 - Established Cirrhosis	Mild	1	[Not Available]	[Not Applicable]	[Not Applicable]	[Not Applicable]
No.20	No	No	TUMOR FREE	Alive	Yes	1	[Not Available]	[Not Available]	Hepatitis B Surface Antigen|HBV Surface Antibody|HBV Core Antibody	[Not Available]	[Not Available]	[Not Available]	Hepatocellular Carcinoma	Lobectomy	[Not Applicable]	G3	RX	6th	T1	N0	M0	Stage I	None	A	11	0	6	391	150	450	1	[Not Available]	[Not Available]	3.6	3.5	5	1	0.1	2.3	0.9	0.9	1.4	0 - No Fibrosis	None	1	[Not Available]	[Not Applicable]	[Not Applicable]	[Not Applicable]
No.21	No	No	WITH TUMOR	Dead	Yes	2	Nonalcoholic Fatty Liver Disease	[Not Available]	[Unknown]	[Not Available]	[Not Available]	[Not Available]	Hepatocellular Carcinoma	Lobectomy	[Not Applicable]	G2	R0	6th	T1	N0	M0	Stage I	None	A	8	0	6	249	150	450	0.9	0.9	1.2	4.5	3.5	5	1	0.1	0.5	1.1	0.6	1.1	6 - Established Cirrhosis	None	1	[Not Available]	[Not Applicable]	[Not Applicable]	[Not Applicable]
No.22	No	No	WITH TUMOR	Alive	Yes	1	Other	smoking	Hepatitis B Surface Antigen|HBV Surface Antibody|HBV Core Antibody	[Not Available]	[Not Available]	[Not Available]	Hepatocellular Carcinoma	Lobectomy	[Not Applicable]	G2	R0	5th	T1	N0	M0	Stage I	None	B	7	0	6	204	150	450	8.7	8.4	12	3.7	3.5	5	1	0.1	0.3	1.3	0.6	1.1	0 - No Fibrosis	None	1	[Not Available]	[Not Applicable]	[Not Applicable]	[Not Applicable]
No.23	No	No	[Not Available]	Alive	No	[Not Available]	[Not Available]	[Not Available]	[Unknown]	[Not Available]	[Not Available]	[Not Available]	Hepatocellular Carcinoma	Segmentectomy, Multiple	[Not Applicable]	G3	R0	6th	T1	N0	M0	Stage I	None	A	2	0	6	556	150	450	11	8.4	12	3.2	3.5	5	1	0.1	0.4	0.8	0.7	1.2	0 - No Fibrosis	None	1	[Not Available]	[Not Applicable]	[Not Applicable]	[Not Applicable]
No.24	No	No	WITH TUMOR	Alive	No	[Not Available]	Hepatitis C	[Not Available]	Hepatitis C Virus RNA|HCV Genotype|Hepatitis B Surface Antigen|HBV Surface Antibody|HBV Core Antibody	[Not Available]	[Not Available]	[Not Available]	Hepatocellular Carcinoma	Segmentectomy, Multiple	[Not Applicable]	G3	R0	6th	T3	N0	M0	Stage IIIA	None	B	3	0	6	208	150	450	14.3	8.4	12	2.7	3.5	5	1	0.1	0.5	1.2	0.8	1.3	6 - Established Cirrhosis	Severe	2	[Not Available]	[Not Applicable]	[Not Applicable]	[Not Applicable]
No.25	No	No	WITH TUMOR	Dead	Yes	1	Alcohol consumption|Nonalcoholic Fatty Liver Disease	[Not Available]	Hepatitis B Surface Antigen	NO	YES	Yes	Hepatocellular Carcinoma	Lobectomy	[Not Applicable]	G3	R0	7th	T1	N0	M0	Stage I	None	A	16	0	6	146	150	450	9.1	8.4	12	4.2	3.5	5	1	0.1	0.7	0.6	0.8	1.3	1,2 - Portal Fibrosis	Mild	0	YES	[Not Applicable]	[Not Applicable]	[Not Applicable]
No.26	No	No	WITH TUMOR	Alive	Yes	1	Hepatitis B	[Not Available]	Hepatitis B Surface Antigen|HBV Surface Antibody|HBV Core Antibody|HBV DNA	[Not Available]	[Not Available]	[Not Available]	Hepatocellular Carcinoma	Lobectomy	[Not Applicable]	G3	R0	6th	T3	N0	M0	Stage III	Macro	B	94340	0	6	212	150	450	10.4	9.5	13.8	4.7	3.5	5	1	0.1	1	1	0.8	1.3	3,4 - Fibrous Speta	None	1	[Not Available]	[Not Applicable]	[Not Applicable]	[Not Applicable]
No.27	No	No	TUMOR FREE	Alive	No	0	Hepatitis B	cirrhosis	Hepatitis B Surface Antigen|HBV DNA	[Not Available]	[Not Available]	[Not Available]	Hepatocellular Carcinoma	Lobectomy	[Not Applicable]	G2	R0	6th	T1	N0	M0	Stage I	None	B	24	0	6	148	150	450	10.9	8.3	10.8	5.1	3.5	5	1	0.1	0.7	0.9	0.8	1.3	6 - Established Cirrhosis	Mild	2	[Not Available]	[Not Applicable]	[Not Applicable]	[Not Applicable]
No.28	No	No	WITH TUMOR	Alive	Yes	1	None	[Not Available]	Hepatitis B Surface Antigen|HBV Surface Antibody|HBV Core Antibody	[Not Available]	[Not Available]	[Not Available]	Hepatocellular Carcinoma	Lobectomy	[Not Applicable]	G2	R0	6th	T1	N1	M0	Stage IIIC	None	B	18840	0	6	608	150	450	10.2	8.3	10.8	3.5	3.2	5	1	0.1	0.7	0.6	0.6	1.1	0 - No Fibrosis	Mild	2	[Not Available]	[Not Applicable]	[Not Applicable]	[Not Applicable]
No.29	No	No	WITH TUMOR	Dead	No	[Not Available]	Hepatitis B	[Not Available]	Hepatitis B Surface Antigen|HBV Surface Antibody|HBV Core Antibody|HBV DNA	[Not Available]	[Not Available]	[Not Available]	Hepatocellular Carcinoma	Segmentectomy, Multiple	[Not Applicable]	G3	R0	6th	T2	N0	M0	Stage II	None	A	5	0	6	153	150	450	10.8	8.3	10.8	4.4	3.5	5	1	0.1	0.5	1	0.8	1.3	0 - No Fibrosis	Mild	0	[Not Available]	[Not Applicable]	[Not Applicable]	[Not Applicable]
No.30	No	No	WITH TUMOR	Dead	Yes	3	None	[Not Available]	[Not Available]	[Not Available]	[Not Available]	[Not Available]	Hepatocellular Carcinoma	Lobectomy	[Not Applicable]	G3	R0	5th	T2	NX	M0	Stage II	None	A	[Not Available]	[Not Available]	[Not Available]	193	150	450	11.4	8.4	12	4	3.5	5	[Not Available]	[Not Available]	[Not Available]	0.9	0.8	1.2	0 - No Fibrosis	None	1	[Not Available]	[Not Applicable]	[Not Applicable]	[Not Applicable]
No.31	No	No	[Not Available]	Dead	[Not Available]	[Not Available]	None	[Not Available]	[Unknown]	[Not Available]	[Not Available]	[Not Available]	Hepatocellular Carcinoma	Segmentectomy, Multiple	[Not Applicable]	G2	R0	4th	T3	N0	M0	Stage III	None	[Not Available]	[Not Available]	[Not Available]	[Not Available]	[Not Available]	[Not Available]	[Not Available]	[Not Available]	[Not Available]	[Not Available]	[Not Available]	[Not Available]	[Not Available]	[Not Available]	[Not Available]	[Not Available]	[Not Available]	[Not Available]	[Not Available]	[Not Available]	[Not Available]	[Not Available]	[Not Available]	[Not Applicable]	[Not Applicable]	[Not Applicable]
No.32	No	No	WITH TUMOR	Dead	Yes	2	None	[Not Available]	Hepatitis B Surface Antigen|HBV Surface Antibody	[Not Available]	[Not Available]	[Not Available]	Hepatocellular Carcinoma	Segmentectomy, Multiple	[Not Applicable]	G2	R0	5th	T1	NX	M0	Stage I	None	A	10	0	6	180	150	450	9.8	8.4	12	4.1	3.5	5	1	0.1	0.5	0.9	0.6	0.9	0 - No Fibrosis	None	1	[Not Available]	[Not Applicable]	[Not Applicable]	[Not Applicable]
No.33	No	No	TUMOR FREE	Dead	Yes	1	Alcohol consumption	extensive tobacco history	[Unknown]	[Not Available]	[Not Available]	[Not Available]	Hepatocellular Carcinoma	Segmentectomy, Single	[Not Applicable]	G2	R0	4th	T2	NX	M0	Stage II	None	B	[Not Available]	[Not Available]	[Not Available]	437	150	450	12.6	8.4	12	3.1	3.5	5	1.1	0.1	1.2	0.7	0.6	0.9	[Not Available]	[Not Available]	2	[Not Available]	[Not Applicable]	[Not Applicable]	[Not Applicable]
No.34	No	No	TUMOR FREE	Dead	Yes	1	None	[Not Available]	[Unknown]	[Not Available]	[Not Available]	[Not Available]	Hepatocellular Carcinoma	Extended Lobectomy	[Not Applicable]	G2	R0	5th	T3b	N0	M0	Stage IIIA	Macro	A	6	0	6	178	150	450	11.2	8.4	12	3.8	3.5	5	1.1	0.1	0.8	1.1	0.8	1.2	0 - No Fibrosis	None	0	[Not Available]	[Not Applicable]	[Not Applicable]	[Not Applicable]
No.35	No	No	TUMOR FREE	Dead	No	[Not Available]	None	[Not Available]	[Unknown]	[Not Available]	[Not Available]	[Not Available]	Hepatocellular Carcinoma	Segmentectomy, Multiple	[Not Applicable]	G1	R0	5th	T1	N0	M0	Stage I	None	A	[Not Available]	[Not Available]	[Not Available]	326	150	450	8.8	8.4	12	4.2	3.5	5	1.1	0.1	0.5	0.8	0.6	0.9	0 - No Fibrosis	None	0	[Not Available]	[Not Applicable]	[Not Applicable]	[Not Applicable]
No.36	No	No	[Not Available]	Dead	No	[Not Available]	None	[Not Available]	[Not Available]	[Not Available]	[Not Available]	[Not Available]	Hepatocellular Carcinoma	Extended Lobectomy	[Not Applicable]	G2	R0	5th	T1	N0	M0	Stage I	Macro	B	6	0	6	276	150	450	8.8	8.4	12	[Not Available]	[Not Available]	[Not Available]	1.1	0.1	0.9	1.2	0.8	1.2	0 - No Fibrosis	None	1	[Not Available]	[Not Applicable]	[Not Applicable]	[Not Applicable]
No.37	No	No	WITH TUMOR	Dead	Yes	2	Other	Tobacco use	[Not Available]	[Not Available]	[Not Available]	[Not Available]	Hepatocellular Carcinoma	Extended Lobectomy	[Not Applicable]	G3	R0	5th	T3	N0	M0	Stage IIIA	None	B	[Not Available]	[Not Available]	[Not Available]	283	150	450	11	8.4	12	3.3	3.5	5	1	0.1	1	1	0.4	1.2	0 - No Fibrosis	None	0	[Not Available]	[Not Applicable]	[Not Applicable]	[Not Applicable]
No.38	No	No	WITH TUMOR	Dead	No	[Not Available]	None	[Not Available]	[Unknown]	[Not Available]	[Not Available]	[Not Available]	Hepatocellular Carcinoma	Segmentectomy, Multiple	[Not Applicable]	G2	R0	4th	T3	N0	M0	Stage III	None	A	55	0	6	312	150	450	8.7	8.4	12	4.2	3.5	5	1.1	0.1	0.8	0.7	0.6	0.9	0 - No Fibrosis	None	1	[Not Available]	[Not Applicable]	[Not Applicable]	[Not Applicable]
No.39	No	No	TUMOR FREE	Dead	No	[Not Available]	None	[Not Available]	Hepatitis B Surface Antigen|HBV Surface Antibody|HBV Core Antibody	[Not Available]	[Not Available]	[Not Available]	Hepatocellular Carcinoma	Extended Lobectomy	[Not Applicable]	G2	R0	4th	T2	N0	M0	Stage II	Micro	A	[Not Available]	[Not Available]	[Not Available]	4	0	6	9.3	8.4	12	4.3	3.5	5	1.1	0.1	0.4	1	0.6	0.9	0 - No Fibrosis	None	0	[Not Available]	[Not Applicable]	[Not Applicable]	[Not Applicable]
No.40	Yes	No	TUMOR FREE	Dead	Yes	3	None	[Not Available]	Hepatitis B Surface Antigen|HBV Surface Antibody|HBV Core Antibody	[Not Available]	[Not Available]	[Not Available]	Hepatocellular Carcinoma	Lobectomy	[Not Applicable]	G2	R0	5th	T2	N0	M0	Stage II	None	A	4	0	6	251	150	450	[Not Available]	[Not Available]	[Not Available]	[Not Available]	[Not Available]	[Not Available]	1	0.1	1	0.9	0.8	1.2	0 - No Fibrosis	None	1	[Not Available]	[Not Applicable]	[Not Applicable]	[Not Applicable]
No.41	No	No	TUMOR FREE	Alive	Yes	1	Hepatitis C	Sarcoidosis	[Not Available]	[Not Available]	[Not Available]	[Not Available]	Hepatocellular Carcinoma	Segmentectomy, Single	[Not Applicable]	G1	R0	7th	T1	NX	MX	Stage I	None	B	[Not Available]	[Not Available]	[Not Available]	187	150	400	1.1	[Not Available]	[Not Available]	4.2	3.8	5.1	1	0.2	0.4	0.8	0.7	1.3	[Not Available]	[Not Available]	[Not Available]	[Not Available]	[Not Applicable]	[Not Applicable]	[Not Applicable]
No.42	No	No	TUMOR FREE	Alive	No	[Not Available]	Alcohol consumption	[Not Available]	[Not Available]	[Not Available]	[Not Available]	[Not Available]	Hepatocellular Carcinoma	Segmentectomy, Single	[Not Applicable]	G2	[Not Available]	7th	T1	N0	MX	Stage I	None	[Not Available]	[Not Available]	0	[Not Available]	234	140	415	12.9	9.5	12.5	3.5	3.8	5.1	1	0.2	0.4	[Not Available]	[Not Available]	[Not Available]	0 - No Fibrosis	Mild	1	[Not Available]	[Not Applicable]	[Not Applicable]	[Not Applicable]
No.43	No	No	TUMOR FREE	Alive	No	[Not Available]	Alcohol consumption	[Not Available]	[Not Available]	[Not Available]	[Not Available]	[Not Available]	Hepatocellular Carcinoma	Other (specify)	left hepatic lobectomy	G2	[Not Available]	7th	T3a	NX	MX	Stage IIIA	[Not Available]	A	7	0	[Not Available]	234	140	415	1.1	0.9	1.2	4.3	3.5	4.8	1.2	0	0.6	[Not Available]	[Not Available]	[Not Available]	1,2 - Portal Fibrosis	[Not Available]	0	[Not Available]	[Not Applicable]	[Not Applicable]	[Not Applicable]
No.44	No	No	TUMOR FREE	Dead	No	0	Hepatitis C	no	[Not Available]	[Not Available]	[Not Available]	[Not Available]	Hepatocellular Carcinoma	Segmentectomy, Multiple	[Not Applicable]	G2	R0	6th	T1	NX	MX	Stage I	None	A	4	0	10	135	150	450	1.1	0.3	1.1	4.1	3.5	5	1	0	0.6	0.7	0.8	1.2	0 - No Fibrosis	Mild	1	[Not Available]	[Not Applicable]	[Not Applicable]	[Not Applicable]
No.45	No	No	TUMOR FREE	Alive	[Not Available]	[Not Available]	Hepatitis C	[Not Available]	[Not Available]	[Not Available]	[Not Available]	[Not Available]	Hepatocellular Carcinoma	Other (specify)	Surgical Resection	[Not Available]	R0	6th	T2	N0	M0	Stage II	[Not Available]	[Not Available]	[Not Available]	[Not Available]	[Not Available]	[Not Available]	[Not Available]	[Not Available]	[Not Available]	[Not Available]	[Not Available]	[Not Available]	[Not Available]	[Not Available]	[Not Available]	[Not Available]	[Not Available]	[Not Available]	[Not Available]	[Not Available]	[Not Available]	[Not Available]	[Not Available]	[Not Available]	[Not Applicable]	[Not Applicable]	[Not Applicable]
No.46	No	No	WITH TUMOR	Dead	Yes	1	Other	Male, >60 yrs, IDDM for 30+years	[Not Available]	[Not Available]	[Not Available]	[Not Available]	Hepatocellular Carcinoma	Lobectomy	[Not Applicable]	G1	RX	6th	T1	N0	M0	Stage I	[Not Available]	[Not Available]	[Not Available]	[Not Available]	[Not Available]	[Not Available]	[Not Available]	[Not Available]	[Not Available]	[Not Available]	[Not Available]	[Not Available]	[Not Available]	[Not Available]	[Not Available]	[Not Available]	[Not Available]	[Not Available]	[Not Available]	[Not Available]	[Not Available]	[Not Available]	[Not Available]	[Not Available]	[Not Applicable]	[Not Applicable]	[Not Applicable]
No.47	No	No	TUMOR FREE	Alive	[Not Available]	[Not Available]	None	[Not Available]	[Not Available]	[Not Available]	[Not Available]	[Not Available]	Hepatocholangiocarcinoma (Mixed)	Lobectomy	[Not Applicable]	G2	R0	7th	T2	NX	M0	Stage II	Micro	[Not Available]	[Not Available]	[Not Available]	[Not Available]	[Not Available]	[Not Available]	[Not Available]	[Not Available]	[Not Available]	[Not Available]	4.4	[Not Available]	[Not Available]	[Not Available]	[Not Available]	0.4	[Not Available]	[Not Available]	[Not Available]	[Not Available]	[Not Available]	[Not Available]	[Not Available]	[Not Applicable]	[Not Applicable]	[Not Applicable]
No.48	Yes	No	TUMOR FREE	Alive	No	[Not Available]	Alcohol consumption	[Not Available]	Hepatitis C Antibody|Hepatitis B Surface Antigen|HBV Surface Antibody	[Not Available]	[Not Available]	[Not Available]	Hepatocellular Carcinoma	Segmentectomy, Multiple	[Not Applicable]	G2	R0	7th	T2	N0	MX	Stage II	Micro	[Not Available]	[Not Available]	[Not Available]	[Not Available]	[Not Available]	[Not Available]	[Not Available]	[Not Available]	[Not Available]	[Not Available]	[Not Available]	[Not Available]	[Not Available]	[Not Available]	[Not Available]	[Not Available]	[Not Available]	[Not Available]	[Not Available]	0 - No Fibrosis	[Not Available]	[Not Available]	[Not Available]	[Not Applicable]	[Not Applicable]	[Not Applicable]
No.49	Yes	No	TUMOR FREE	Dead	Yes	4	None	[Not Available]	Hepatitis C Antibody|Hepatitis B Surface Antigen|HBV Surface Antibody	NO	YES	No	Hepatocellular Carcinoma	Segmentectomy, Multiple	[Not Applicable]	[Not Available]	R0	6th	T1	NX	MX	Stage I	[Not Available]	[Not Available]	[Not Available]	[Not Available]	[Not Available]	[Not Available]	[Not Available]	[Not Available]	[Not Available]	[Not Available]	[Not Available]	[Not Available]	[Not Available]	[Not Available]	[Not Available]	[Not Available]	[Not Available]	[Not Available]	[Not Available]	[Not Available]	[Not Available]	[Not Available]	[Not Available]	NO	[Not Applicable]	[Not Applicable]	[Not Applicable]
No.50	No	No	TUMOR FREE	Alive	No	[Not Available]	Hepatitis B	[Not Available]	[Not Available]	[Not Available]	[Not Available]	[Not Available]	Hepatocellular Carcinoma	Segmentectomy, Multiple	[Not Applicable]	G2	R0	7th	T3a	N0	M0	Stage IIIA	None	A	41	0	10	142	150	400	1.2	0.9	1.1	0.3	0.3	0.5	1.4	0	0.7	0.9	0.6	1.4	6 - Established Cirrhosis	Severe	0	[Not Available]	[Not Applicable]	[Not Applicable]	[Not Applicable]
[truncated: 10 more columns]
