# Supplementary material for: Metallothionein 1H (MT1H) functions as a tumor suppressor in hepatocellular carcinoma through regulating Wnt/β-catenin signaling pathway
Source: BMC Cancer. 2017 Feb 28;17:161. doi: 10.1186/s12885-017-3139-2 (PMC5330125; doi:10.1186/s12885-017-3139-2)
Supplement: Additional file 4: Table S3. — The clinical data of patients with low or high MT1H expression. (XLSX 16 kb) [file 12885_2017_3139_MOESM4_ESM.xlsx]

## Sheet: Sheet1
gene_id	NT-1	NT-2	NT-3	NT-4	NT-5	NT-6	NT-7	NT-8	NT-9	NT-10	NT-11	NT-12	NT-13	NT-14	NT-15	NT-16	NT-17	NT-18	NT-19	NT-20	NT-21	NT-22	NT-23	NT-24	NT-25	NT-26	NT-27	NT-28	NT-29	NT-30	NT-31	NT-32	NT-33	NT-34	NT-35	NT-36	NT-37	NT-38	NT-39	NT-40	NT-41	NT-42	NT-43	NT-44	NT-45	NT-46	NT-47	NT-48	NT-49
LEF1|51176	8.8583	7.5854	16.9683	3.2527	6.0137	16.7079	17.5439	20.8955	11.7746	13.0964	146.435	27.027	10.2145	64.6565	13.7875	8.2742	6.6116	14.3885	18.543	0	55.6579	14.5238	9.0312	36.1833	18.7266	10.6289	19.2691	6.772	16.6945	11.1675	7.446	2.2288	8.1633	9.901	11.9808	9.4637	34.9993	1.9743	0	6.3762	12.318	5.3191	2.1786	31.6342	97.5452	65.1578	1.8018	24.0741	17.8174
PPARD|5467	1462.6	1455.01	459.276	1123.81	1153.78	512.995	491.991	1146.27	2056.35	661.366	770.071	1105.41	1414.71	510.413	278.183	1170.21	391.736	763.898	454.305	471.986	835.687	279.254	352.217	749.343	721.91	335.695	315.615	610.61	305.509	646.701	255.398	299.406	463.265	346.535	547.125	1128.29	449.058	921.027	338.571	652.497	1193.73	280.395	375.817	663.102	517.442	1727.71	966.667	594.444	509.415
NRCAM|4897	34.4488	13.102	10.181	66.6802	25.7732	37.1287	35.0877	17.9104	0.841	64.5463	16.0565	36.9369	29.6221	34.1933	29.1971	37.8251	100	266.187	45.0331	10.1868	16.37	3.3009	1363.71	31.5144	15.9176	8.8574	29.9003	30.474	41.1797	14.2132	7.446	9.6582	1.0204	17.3267	8.7859	5.2576	7.1185	17.769	1.4286	12.7524	8.9586	12.9179	6.5359	33.4593	10.9819	9.6022	8.1081	21.2963	17.0075
MYCBP|26292	282.48	242.732	289.593	241.512	390.894	375	227.307	240.298	210.261	421.89	407.193	257.658	319.714	455.082	356.042	336.879	271.901	321.779	288.742	264.856	366.687	314.243	290.64	331.485	323.034	380.868	352.159	294.018	368.392	390.863	287.416	341.01	415.306	455.445	276.358	241.851	247.368	294.176	362.857	253.985	366.181	261.398	361.656	523.181	328.702	329.904	213.513	266.667	199.231
NOS2|4843	22.6378	4.1375	5.7353	12.1976	9.4502	6.1881	7.6278	15.6716	1.6905	4.6773	18.6256	6.3063	1.0215	63.4131	7.2993	0	4.9587	7.1942	74.1722	5.0934	14.733	13.2035	4.9261	3.5133	11.236	2.6572	10.6312	3.4029	4.4519	9.1371	4.4676	5.9435	1.0204	16.0891	9.5847	2.103	7.1185	10.8588	0	43.5707	34.7144	5.3191	8.7146	9.1253	13.5659	8.2305	17.1171	12.037	6.479
DKK1|22943	1.9685	2.0687	6.7873	16.2635	12.0275	2.4752	2.2883	4.4776	1.6821	3.7418	13.4875	40.5405	0	34.815	2.4331	0	0.8264	0	0	0	19.644	2.6407	4.1051	1.1672	13.1086	1.7715	1.3289	4.5147	2.7824	3.0457	2.9784	0	3.0612	0	3.9936	11.5668	4.7457	0	0	1.0627	11.1982	0	4.3573	65.0935	3.23	83.6763	4.5045	0.9259	4.0494
GREM1|26585	108.268	5.5166	70.1357	124.415	79.0378	14.8515	339.435	49.2537	15.1388	247.895	34.0398	79.2793	16.3432	6.8387	181.671	264.775	12.3967	33.3551	29.1391	6.7912	150.604	6.6017	119.048	89.8745	24.3446	13.2861	217.94	7.3363	5.0083	9.1371	11.9136	5.2006	3.0612	13.6139	13.5783	375.394	2.966	146.101	10	6.3762	7.8387	312.31	4.3573	32.8509	40.0517	96.0219	142.342	44.4444	18.6273
POU5F1|5460	8.8583	0.6896	0	14.5395	6.8729	3.0941	3.8139	2.9851	7.5694	3.7418	12.203	8.5225	5.1073	4.3519	12.4412	5.9102	0.8264	1.308	12.3311	1.6978	4.0925	1.9805	4.1051	1.1672	8.97	9.7431	10.6312	9.3962	10.5732	2.0305	2.9784	1.4859	5.102	7.4257	2.3962	1.0515	8.8981	5.923	1.4286	2.1254	2.2396	4.5593	0	11.5587	10.3359	4.8011	3.8559	6.4815	2.4296
[truncated: 51 more columns]
